# Supplementary material for: A Shift in Asthma Treatment According to New Guidelines: An Evaluation of Asthma Patients’ Attitudes towards Treatment Change
Source: Int J Environ Res Public Health. 2023 Feb 16;20(4):3453. doi: 10.3390/ijerph20043453 (PMC9958739; doi:10.3390/ijerph20043453)
Supplement: Supplementary file 1 [file ijerph-20-03453-s001.zip]

Archive with 1 entries (1 files):
- ijerph-2116053-supplementary.pdf
